# Supplementary material for: Effects of Detritus on the Mosquito Culex pipiens: Phragmites and Schedonorus (Festuca) Invasion Affect Population Performance
Source: Int J Environ Res Public Health. 2019 Oct 25;16(21):4118. doi: 10.3390/ijerph16214118 (PMC6862490; doi:10.3390/ijerph16214118)
Supplement: Supplementary file 1 [file ijerph-16-04118-s001.zip]

Archive with 5 entries (4 files):
- Dataset S1. Lab studies.xlsx
- __MACOSX/
- __MACOSX/._Dataset S1. Lab studies.xlsx
- Dataset S1. Field survey.xls
- __MACOSX/._Dataset S1. Field survey.xls
