# Supplementary material for: Effects of Detritus on the Mosquito Culex pipiens: Phragmites and Schedonorus (Festuca) Invasion Affect Population Performance
Source: Int J Environ Res Public Health. 2019 Oct 25;16(21):4118. doi: 10.3390/ijerph16214118 (PMC6862490; doi:10.3390/ijerph16214118)
Supplement: Supplementary file 1 [file ijerph-16-04118-s001.zip › Dataset S1. Lab studies.xlsx]

## Sheet: Mosquito
Sample ID	Detritus	Density	Replicate	Lambda	Survivorship	Mean mass (mg)	Development time (days)
1	S. arundinaceus	10	1	1.21636	0.4	1.0035	9
2	S. arundinaceus	10	2	1.19378	0.4	0.8575	9.5
3	S. arundinaceus	10	3	1.17515	0.2	0.978	8
4	S. arundinaceus	10	4	1.10432	0.2	0.727	11
5	S. arundinaceus	10	5	1.23774	0.6	0.914333	8.66667
6	S. arundinaceus	10	6	1.22325	0.4	0.898	8.5
7	S. arundinaceus	10	7	0	0
8	S. arundinaceus	20	1	1.28936	0.7	1.02067	8
9	S. arundinaceus	20	2	1.20154	0.3	1.02233	8.33333
10	S. arundinaceus	20	3	1.09201	0.1	1.09	8
11	S. arundinaceus	20	4	1.31649	1.1	0.960455	8.36364
12	S. arundinaceus	20	5	0	0
13	S. arundinaceus	20	6	0	0
14	S. arundinaceus	30	1	1.16569	0.333333	0.80344	8.8
15	S. arundinaceus	30	2	1.26506	0.8	0.853167	8.16667
16	S. arundinaceus	30	3	1.07002	0.0666667	1.07	9
17	S. arundinaceus	40	1	1.17945	0.25	1.0144	8
18	S. arundinaceus	40	2	0	0
19	S. arundinaceus	40	3	0	0
20	J. effusus	10	1	1.05797	0.2	0.31	14
21	J. effusus	10	2	1.17287	0.6	0.419	10
22	J. effusus	10	3	1.10213	0.4	0.3725	12
23	J. effusus	10	4	1.15896	0.6	0.297333	11.3333
24	J. effusus	10	5	1.12238	0.6	0.335	14.6667
25	J. effusus	10	6	1.06733	0.6	0.248667	17.3333
26	J. effusus	10	7	1.09508	0.4	0.3795	14.5
27	J. effusus	20	1	1.06322	0.5	0.3208	27.8
28	J. effusus	20	2	1.08732	0.4	0.275	16
29	J. effusus	20	3	1.05436	0.4	0.3105	27.75
30	J. effusus	20	4	1.06709	0.4	0.32775	20.5
31	J. effusus	20	5	1.02359	0.3	0.293333	31.3333
32	J. effusus	20	6	1.03677	0.2	0.257	16.5
33	J. effusus	30	1	1.02105	0.2	0.25	31.6667
34	J. effusus	30	2	1.01282	0.2	0.283333	30.3333
35	J. effusus	30	3	1.02398	0.2	0.297	30.6667
36	J. effusus	40	1	1.00568	0.1	0.2825	28.5
37	J. effusus	40	2	1.0319	0.35	0.254857	28.1429
38	J. effusus	40	3	1.03605	0.25	0.2896	28
39	P. australis	10	1	1.27917	0.8	0.70175	8.5
40	P. australis	10	2	1.22603	0.6	0.625	9.33333
41	P. australis	10	3	1.21262	0.8	0.5335	10
42	P. australis	10	4	1.16743	0.8	0.44225	10.25
43	P. australis	10	5	1.15428	0.4	0.462	9.5
44	P. australis	10	6	1.19961	0.4	0.537	8.5
45	P. australis	10	7	1.12264	0.2	0.669	10
46	P. australis	20	1	1.14526	0.7	0.351143	10.8571
47	P. australis	20	2	1.10628	0.4	0.35325	14.25
48	P. australis	20	3	1.11769	0.4	0.43275	11.75
49	P. australis	20	4	1.14094	0.6	0.400167	11.5
50	P. australis	20	5	1.10331	0.5	0.359	13.4
51	P. australis	20	6	1.10091	0.2	0.52	10.5
52	P. australis	30	1	1.06835	0.4	0.2796	15.6667
53	P. australis	30	2	1.08382	0.533333	0.5355	26.25
54	P. australis	30	3	1.04141	0.266667	0.4055	26.5
55	P. australis	40	1	1.05546	0.2	0.575	26.75
56	P. australis	40	2	0	0
57	P. australis	40	3	1.06528	0.6	0.325333	20.4167
58	T. latifolia	10	1	0	0
59	T. latifolia	10	2	1.26593	1	0.51	9
60	T. latifolia	10	3	1.28495	1.2	0.4945	9.16667
61	T. latifolia	10	4	1.1347	0.2	0.58	9
62	T. latifolia	10	5	1.14522	0.6	0.498333	9.66667
63	T. latifolia	10	6	1.20576	1	0.4034	11.6
64	T. latifolia	10	7	1.19358	1	0.4482	11.8
65	T. latifolia	20	1	1.11727	0.5	0.3316	14.2
66	T. latifolia	20	2	1.11244	0.5	0.326	13.4
67	T. latifolia	20	3	1.14634	1	0.3098	15
68	T. latifolia	20	4	1.12305	0.3	0.641333	11.3333
69	T. latifolia	20	5	1.02869	0.1	0.443	16
70	T. latifolia	20	6	1.13009	0.4	0.40925	10.75
71	T. latifolia	30	1	1.06841	0.333333	0.2874	18.4
72	T. latifolia	30	2	1.03099	0.266667	0.33975	28.5
73	T. latifolia	30	3	1.0719	0.6	0.387556	26.3333
74	T. latifolia	40	1	1.10722	0.2	0.588667	11.5
75	T. latifolia	40	2	1.02113	0.1	0.5265	26
76	T. latifolia	40	3	1.02055	0.2	0.24725	16.25

## Sheet: C.N
Sample ID	Detritus	C:N
1	S. arundinaceus	16.5131
2	S. arundinaceus	16.5405
3	S. arundinaceus	16.6283
4	S. arundinaceus	16.9771
5	S. arundinaceus	16.1584
1	J. effusus	53.0069
2	J. effusus	57.5863
3	J. effusus	53.7198
4	J. effusus	52.524
5	J. effusus	50.0219
1	P. australis	26.061
2	P. australis	30.1935
3	P. australis	25.8839
4	P. australis	33.5605
5	P. australis	28.1768
1	T. latifolia	50.2242
2	T. latifolia	48.2876
3	T. latifolia	51.4474
4	T. latifolia	55.5858
5	T. latifolia	50.5327

## Sheet: Water quality
Sample ID	Detritus	Day	Microbial energy output (µwatts/ml)	Decay rate (g)	Tannins (mg/L)
1	S. arundinaceus	5	12.9195	0.6733	36
2	S. arundinaceus	5	17.544	0.6597	43
3	S. arundinaceus	5	20.6252	0.6622	34
4	S. arundinaceus	5	25.5033	0.6568	36
5	S. arundinaceus	5	14.8837	0.6626	32
6	S. arundinaceus	5		0.6675	34
7	J. effusus	5	2.04733	0.9311	16
8	J. effusus	5	0	0.9454	16
9	J. effusus	5	0.39239	0.9337	18
10	J. effusus	5	2.50537	0.941	20
11	J. effusus	5		0.9331	20
12	J. effusus	5	1.54201	0.9388	18
13	P. australis	5		0.9039	12
14	P. australis	5	6.30678	0.8892	16
15	P. australis	5	15.6776	0.9122	22
16	P. australis	5	5.6005	0.9048	20
17	P. australis	5	5.01952	0.9012	22
18	P. australis	5	6.14778	0.9023	22
19	T. latifolia	5	10.313	0.9266	22
20	T. latifolia	5	0	0.9469	24
21	T. latifolia	5	5.0933	0.9036	18
22	T. latifolia	5	8.02517	0.9191	28
23	T. latifolia	5	0.64285	0.9267	24
24	T. latifolia	5		0.932	26
25	S. arundinaceus	9	21.2725	0.5347	30
26	S. arundinaceus	9	17.0733	0.5721	30
27	S. arundinaceus	9	10.3238	0.5474	34
28	S. arundinaceus	9		0.5623	30
29	S. arundinaceus	9	9.4457	0.5614	30
30	S. arundinaceus	9	17.761	0.5868	34
31	J. effusus	9	0	0.9222	10
32	J. effusus	9	0	0.903	10
33	J. effusus	9	3.1006	0.8876	10
34	J. effusus	9	1.3852	0.921	12
35	J. effusus	9		0.9162	12
36	J. effusus	9	0	0.9094	8
37	P. australis	9	1.2391	0.8728	12
38	P. australis	9	2.4157	0.8618	14
39	P. australis	9	0	0.8731	16
40	P. australis	9		0.8194	12
41	P. australis	9	1.8791	0.8876	16
42	P. australis	9	3.6001	0.8709	12
43	T. latifolia	9	2.8873	0.8967	14
44	T. latifolia	9	1.7366	0.986	18
45	T. latifolia	9	2.80411	0.9077	22
46	T. latifolia	9		0.9594	20
47	T. latifolia	9	2.2856	0.888	20
48	T. latifolia	9	1.52079	0.8864	14
49	S. arundinaceus	12	19.6585	0.54	42
50	S. arundinaceus	12	21.3204	0.533	36
51	S. arundinaceus	12	10.7324	0.482	38
52	S. arundinaceus	12	13.7819	0.505	40
53	S. arundinaceus	12		0.486	40
54	S. arundinaceus	12	10.3771	0.509	38
55	J. effusus	12	0	0.907	12
56	J. effusus	12	0.6642	0.885	20
57	J. effusus	12	0	0.881	16
58	J. effusus	12		0.868	12
59	J. effusus	12	0	0.87	18
60	J. effusus	12	0	0.892	16
61	P. australis	12	0	0.811	20
62	P. australis	12	0	0.891	22
63	P. australis	12	0	0.907	18
64	P. australis	12		0.871	16
65	P. australis	12	0.15845	0.861	16
66	P. australis	12	3.44291	0.812	18
67	T. latifolia	12	2.2697	0.834	20
68	T. latifolia	12		0.875	20
69	T. latifolia	12	0	0.884	16
70	T. latifolia	12	1.33201	0.895	20
71	T. latifolia	12	0	0.836	30
72	T. latifolia	12	0	0.876	20
73	S. arundinaceus	26	0	0.4726	30
74	S. arundinaceus	26	2.53591	0.4098	32
75	S. arundinaceus	26		0.3871	40
76	S. arundinaceus	26	3.21694	0.3829	40
77	S. arundinaceus	26	4.7047	0.4939	30
78	S. arundinaceus	26	3.00672	0.4123	40
79	J. effusus	26	1.2946	0.8606	24
80	J. effusus	26	0	0.8431	20
81	J. effusus	26		0.8494	14
82	J. effusus	26	0.1085	0.8448	14
83	J. effusus	26	1.80726	0.8565	20
84	J. effusus	26	0	0.8392	20
85	P. australis	26	1.26863	0.7818	20
86	P. australis	26	0	0.8256	20
87	P. australis	26		0.8108	18
88	P. australis	26	0	0.7902	18
89	P. australis	26	0	0.7873	20
90	P. australis	26	0.4308	0.8103	12
91	T. latifolia	26	0.6328	0.7727	18
92	T. latifolia	26		0.828	24
93	T. latifolia	26	2.80889	0.8033	20
94	T. latifolia	26	0	0.8722	22
95	T. latifolia	26	0	0.8295	18
96	T. latifolia	26	0	0.8096	28

## Sheet: Size fecundity
Fecundity	Wing length (mm)
130	3.37025
165	3.56124
36	3.23355
152	3.69421
166	3.42314
213	3.5386
186	3.62992
180	3.59132
110	3.32025
211	3.56661
156	3.45017
128	3.44041
218	3.80702
133	3.93983
141	3.52298
105	3.68264
232	3.82099
214	3.83736
228	3.90661
75	3.2619
232	3.86446
248	3.64479
190	3.65364
125	3.88273
153	3.58025
179	3.74298
139	3.67388
145	3.59521
180	3.46231
173	3.5914
112	3.73099
101	3.37967
202	3.74479
116	3.23322
110	3.3024
91	3.66463
118	3.68463
150	3.27826
190	3.80207
151	3.63463
132	3.63702
167	3.62587
87	3.31529
143	3.1876
102	3.1319
77	3.20529
73	3.31777
39	3.2238
69	3.31843
73	3.39595
82	3.29306
60	3.40645
99	3.84975
115	3.35017
96	3.58025
