# Supplementary material for: Effects of Detritus on the Mosquito Culex pipiens: Phragmites and Schedonorus (Festuca) Invasion Affect Population Performance
Source: Int J Environ Res Public Health. 2019 Oct 25;16(21):4118. doi: 10.3390/ijerph16214118 (PMC6862490; doi:10.3390/ijerph16214118)
Supplement: Supplementary file 1 [file ijerph-16-04118-s001.zip › Dataset S1. Field survey.xls]

## Sheet: Field data
Ditch	Plant type	Area (m2)	Litter per area (g/m2)	Estimated volume (L)	Total litter per volume (g/L)	Wet litter per volume (g/L)	Mosquitoes / volume (no./L)	Mosquitoes / wet litter (no./g)
S1	S. arundinaceus	0.5	512	220	1.16364	0.909091	10	11
S2	S. arundinaceus	0.8	236.3	184	1.02717	0.663043	4	6.03279
S3	S. arundinaceus	0.4	920	104	3.53846	3.31731	18	5.42609
P1	P. australis	1	812	360	2.25556	1.60556	33.25	20.7093
P2	P. australis	1	999	230	4.34348	1.5	30	20
P3	P. australis	1.4	659.3	378	2.4418	0.941799	7	7.43258
P4	P. australis	0.4	915	148	2.47297	0.736486	19	25.7982
T1	T. latifolia	1.3	320	390	1.06667	0.466667	19	40.7143
T2	T. latifolia	0.6	560	240	1.4	0.975	22	22.5641
T3	T. latifolia	0.4	830	92	3.6087	3	8	2.66667
T4	T. latifolia	0.32	700	105.6	2.12121	1.16477	12.25	10.5171
J1	J. effusus	0.5	162	150	0.54	0.373333	3	8.03571
J2	J. effusus	0.8	123.8	192	0.515625	0.395833	12.5	31.5789
J3	J. effusus	0.4	125	112	0.446429	0.401786	10.75	26.7556
